# Supplementary material for: Clinical relevance of zebrafish for gene variants testing. Proof-of-principle with SMN1/SMA
Source: EMBO Mol Med. 2025 Dec 15;18(1):41–54. doi: 10.1038/s44321-025-00355-8 (PMC12808650; doi:10.1038/s44321-025-00355-8)
Supplement: Supplementary file 3 — Source data Fig. 3 [file 44321_2025_355_MOESM3_ESM.zip]

Archive with 134 entries (130 files):
- Figure 3/
- Figure 3/3B/
- Figure 3/3D/
- Figure 3/.DS_Store
- __MACOSX/Figure 3/._.DS_Store
- Figure 3/3A/
- Figure 3/3B/Figure 3B - VUS - distance swum.xlsx
- __MACOSX/Figure 3/3B/._Figure 3B - VUS - distance swum.xlsx
- Figure 3/3D/Figure 3D - VUS - survival.xlsx
- __MACOSX/Figure 3/3D/._Figure 3D - VUS - survival.xlsx
- Figure 3/3A/861VUS_6dpf.tif
- __MACOSX/Figure 3/3A/._861VUS_6dpf.tif
- Figure 3/3A/WT_3dpf.tif
- __MACOSX/Figure 3/3A/._WT_3dpf.tif
- Figure 3/3A/smn_null_3dpf.tif
- __MACOSX/Figure 3/3A/._smn_null_3dpf.tif
- Figure 3/3A/path_2dpf.tif
- __MACOSX/Figure 3/3A/._path_2dpf.tif
- Figure 3/3A/Tg(SMN1)_8dpf.tif
- __MACOSX/Figure 3/3A/._Tg(SMN1)_8dpf.tif
- Figure 3/3A/Tg(SMN1)_4dpf.tif
- __MACOSX/Figure 3/3A/._Tg(SMN1)_4dpf.tif
- Figure 3/3A/control_7dpf.tif
- __MACOSX/Figure 3/3A/._control_7dpf.tif
- Figure 3/3A/non-path_7dpf.tif
- __MACOSX/Figure 3/3A/._non-path_7dpf.tif
- Figure 3/3A/control_5dpf.tif
- __MACOSX/Figure 3/3A/._control_5dpf.tif
- Figure 3/3A/Tg(SMN1)_6dpf.tif
- __MACOSX/Figure 3/3A/._Tg(SMN1)_6dpf.tif
- Figure 3/3A/control_9dpf.tif
- __MACOSX/Figure 3/3A/._control_9dpf.tif
- Figure 3/3A/855VUS_2dpf.tif
- __MACOSX/Figure 3/3A/._855VUS_2dpf.tif
- Figure 3/3A/non-path_5dpf.tif
- __MACOSX/Figure 3/3A/._non-path_5dpf.tif
- Figure 3/3A/non-path_9dpf.tif
- __MACOSX/Figure 3/3A/._non-path_9dpf.tif
- Figure 3/3A/861VUS_4dpf.tif
- __MACOSX/Figure 3/3A/._861VUS_4dpf.tif
- Figure 3/3A/861VUS_8dpf.tif
- __MACOSX/Figure 3/3A/._861VUS_8dpf.tif
- Figure 3/3A/855VUS_6dpf.tif
- __MACOSX/Figure 3/3A/._855VUS_6dpf.tif
- Figure 3/3A/path_4dpf.tif
- __MACOSX/Figure 3/3A/._path_4dpf.tif
- Figure 3/3A/Tg(SMN1)_2dpf.tif
- __MACOSX/Figure 3/3A/._Tg(SMN1)_2dpf.tif
- Figure 3/3A/WT_5dpf.tif
- __MACOSX/Figure 3/3A/._WT_5dpf.tif
- Figure 3/3A/WT_9dpf.tif
- __MACOSX/Figure 3/3A/._WT_9dpf.tif
- Figure 3/3A/smn_null_5dpf.tif
- __MACOSX/Figure 3/3A/._smn_null_5dpf.tif
- Figure 3/3A/855VUS_10dpf.tif
- __MACOSX/Figure 3/3A/._855VUS_10dpf.tif
- Figure 3/3A/WT_7dpf.tif
- __MACOSX/Figure 3/3A/._WT_7dpf.tif
- Figure 3/3A/861VUS_2dpf.tif
- __MACOSX/Figure 3/3A/._861VUS_2dpf.tif
- Figure 3/3A/non-path_3dpf.tif
- __MACOSX/Figure 3/3A/._non-path_3dpf.tif
- Figure 3/3A/855VUS_4dpf.tif
- __MACOSX/Figure 3/3A/._855VUS_4dpf.tif
- Figure 3/3A/Tg(SMN1)_10dpf.tif
- __MACOSX/Figure 3/3A/._Tg(SMN1)_10dpf.tif
- Figure 3/3A/855VUS_8dpf.tif
- __MACOSX/Figure 3/3A/._855VUS_8dpf.tif
- Figure 3/3A/control_3dpf.tif
- __MACOSX/Figure 3/3A/._control_3dpf.tif
- Figure 3/3A/non-path_6dpf.tif
- __MACOSX/Figure 3/3A/._non-path_6dpf.tif
- Figure 3/3A/Tg(SMN1)_9dpf.tif
- __MACOSX/Figure 3/3A/._Tg(SMN1)_9dpf.tif
- Figure 3/3A/path_3dpf.tif
- __MACOSX/Figure 3/3A/._path_3dpf.tif
- Figure 3/3A/control_6dpf.tif
- __MACOSX/Figure 3/3A/._control_6dpf.tif
- Figure 3/3A/Tg(SMN1)_5dpf.tif
- __MACOSX/Figure 3/3A/._Tg(SMN1)_5dpf.tif
- Figure 3/3A/WT_2dpf.tif
- __MACOSX/Figure 3/3A/._WT_2dpf.tif
- Figure 3/3A/smn_null_2dpf.tif
- __MACOSX/Figure 3/3A/._smn_null_2dpf.tif
- Figure 3/3A/861VUS_7dpf.tif
- __MACOSX/Figure 3/3A/._861VUS_7dpf.tif
- Figure 3/3A/861VUS_10dpf.tif
- __MACOSX/Figure 3/3A/._861VUS_10dpf.tif
- Figure 3/3A/861VUS_5dpf.tif
- __MACOSX/Figure 3/3A/._861VUS_5dpf.tif
- Figure 3/3A/861VUS_9dpf.tif
- __MACOSX/Figure 3/3A/._861VUS_9dpf.tif
- Figure 3/3A/non-path_4dpf.tif
- __MACOSX/Figure 3/3A/._non-path_4dpf.tif
- Figure 3/3A/855VUS_3dpf.tif
- __MACOSX/Figure 3/3A/._855VUS_3dpf.tif
- Figure 3/3A/control_10dpf.tif
- __MACOSX/Figure 3/3A/._control_10dpf.tif
- Figure 3/3A/non-path_8dpf.tif
- __MACOSX/Figure 3/3A/._non-path_8dpf.tif
- Figure 3/3A/Tg(SMN1)_7dpf.tif
- __MACOSX/Figure 3/3A/._Tg(SMN1)_7dpf.tif
- Figure 3/3A/control_4dpf.tif
- __MACOSX/Figure 3/3A/._control_4dpf.tif
- Figure 3/3A/non-path_10dpf.tif
- __MACOSX/Figure 3/3A/._non-path_10dpf.tif
- Figure 3/3A/control_8dpf.tif
- __MACOSX/Figure 3/3A/._control_8dpf.tif
- Figure 3/3A/WT_4dpf.tif
- __MACOSX/Figure 3/3A/._WT_4dpf.tif
- Figure 3/3A/smn_null_4dpf.tif
- __MACOSX/Figure 3/3A/._smn_null_4dpf.tif
- Figure 3/3A/WT_8dpf.tif
- __MACOSX/Figure 3/3A/._WT_8dpf.tif
- Figure 3/3A/path_5dpf.tif
- __MACOSX/Figure 3/3A/._path_5dpf.tif
- Figure 3/3A/Tg(SMN1)_3dpf.tif
- __MACOSX/Figure 3/3A/._Tg(SMN1)_3dpf.tif
- Figure 3/3A/855VUS_7dpf.tif
- __MACOSX/Figure 3/3A/._855VUS_7dpf.tif
- Figure 3/3A/control_2dpf.tif
- __MACOSX/Figure 3/3A/._control_2dpf.tif
- Figure 3/3A/855VUS_5dpf.tif
- __MACOSX/Figure 3/3A/._855VUS_5dpf.tif
- Figure 3/3A/non-path_2dpf.tif
- __MACOSX/Figure 3/3A/._non-path_2dpf.tif
- Figure 3/3A/855VUS_9dpf.tif
- __MACOSX/Figure 3/3A/._855VUS_9dpf.tif
- Figure 3/3A/861VUS_3dpf.tif
- __MACOSX/Figure 3/3A/._861VUS_3dpf.tif
- Figure 3/3A/WT_10dpf.tif
- __MACOSX/Figure 3/3A/._WT_10dpf.tif
- Figure 3/3A/WT_6dpf.tif
- __MACOSX/Figure 3/3A/._WT_6dpf.tif
