# Supplementary material for: Clinical relevance of zebrafish for gene variants testing. Proof-of-principle with SMN1/SMA
Source: EMBO Mol Med. 2025 Dec 15;18(1):41–54. doi: 10.1038/s44321-025-00355-8 (PMC12808650; doi:10.1038/s44321-025-00355-8)
Supplement: Supplementary file 3 — Source data Fig. 3 [file 44321_2025_355_MOESM3_ESM.zip › Figure 3/3B/Figure 3B - VUS - distance swum.xlsx]

## Sheet: Replicate 1
	Positive CTR			Negative CTR	Positive CTR	Negative CTR	Transgenics
5 dpf	WT	861VUS	855VUS	path	non-path	smn-/-	Tg(SMN1)
	2175	1958.47	1480.94	0	2485.2	0	2742.63
	1936.5	3084.46	4491.17	0	2475.92	0	2128.16
	3178.53	4314.64	3114.08	2.459	1997.62	1.74	2392.47
	2023.6	2239.75	1425.25	0	2488.04	7.76	3306.5
	1905	2305.69	2664.24	0	1296.8	1.47	1496.65
	1849.8	2078.56	1645.36	*	3960.47	0	1593.24
	2088.31	1537.82	1584.73	*	2386.36	0	3236.09
	1394.78	2152.25	1013.01	*	2129.12	0	1908.22
	1214.4	2012.79	4351.61	*	800.01	4.39	1640.7
	4805.6	1982.69	3382.13	*	2002.12	0	908.05
	1102.38	4423.55	2067.84	*	*	*	5001.2
	2364.49	720.753	1859.75	*	*	*	935.17
6 dpf	WT	861VUS	855VUS	path	non-path	smn-/-	Tg(SMN1)
	1642.3	2587.98	2398.01	-	1980.07	-	3782.09
	2118.2	1518.34	3554.06	-	2992.9	-	2917.68
	2699.45	5857.32	3305.45	-	1903.32	-	2182.49
	2187.33	2436.9	1873.44	-	2685.38	-	2021.03
	2582.2	3005.91	4297.45	-	6028.54	-	1780.86
	1756.4	7233.53	2001.02	*	3925.98	-	3372.2
	3836.59	1247.25	2188.18	*	2854.62	-	1995.82
	1928.67	3179.91	3315.55	*	1745.49	-	2878.04
	2722.7	2707.89	4796.94	*	2309.15	-	1955.48
	1431	2051.09	2138.46	*	1729.43	-	2341.62
	2766.22	2049.75	2141.67	*	*	*	1906.67
	-	1084.53	2924.57	*	*	*	2439.85
7 dpf	WT	861VUS	855VUS	path	non-path	smn-/-	Tg(SMN1)
	1846.3	1939.65	1869.05	-	-	-	2291.65
	2276.7	-	2667.63	-	2029.92	-	1906.9
	1131.55	2973.63	2371.38	-	2483.7	-	1330.81
	1616.62	2709.72	2428.61	-	2139.34	-	2005.87
	-	3392.46	2345.82	-	2641.42	-	2341.21
	2365.8	1773.6	1763.07	*	5353.95	-	2326.46
	1713.18	1789.83	2176.68	*	2517.28	-	1599.12
	2108.08	1227.77	4217.08	*	2774.07	-	1418.61
	2424	-	2265.93	*	1290.82	-	2071.89
	-	2812.75	2298.64	*	-	-	2464.41
	-	1866.03	2656.69	*	*	*	2234.25
	-	1025.41	2528.42	*	*	*	1338.93
	* = no live fish available
	- = dead fish
