# Supplementary material for: Clinical relevance of zebrafish for gene variants testing. Proof-of-principle with SMN1/SMA
Source: EMBO Mol Med. 2025 Dec 15;18(1):41–54. doi: 10.1038/s44321-025-00355-8 (PMC12808650; doi:10.1038/s44321-025-00355-8)
Supplement: Supplementary file 4 — Source data Fig. 4.1 [file 44321_2025_355_MOESM4_ESM.zip]

Archive with 80 entries (80 files):
- 855VUS_2dpf.tif
- __MACOSX/._855VUS_2dpf.tif
- 855VUS_3dpf.tif
- __MACOSX/._855VUS_3dpf.tif
- 855VUS_4dpf.tif
- __MACOSX/._855VUS_4dpf.tif
- 855VUS_5dpf.tif
- __MACOSX/._855VUS_5dpf.tif
- 855VUS_6dpf.tif
- __MACOSX/._855VUS_6dpf.tif
- 855VUS_7dpf.tif
- __MACOSX/._855VUS_7dpf.tif
- 855VUS_8dpf.tif
- __MACOSX/._855VUS_8dpf.tif
- 855VUS_9dpf.tif
- __MACOSX/._855VUS_9dpf.tif
- 855VUS_10dpf.tif
- __MACOSX/._855VUS_10dpf.tif
- 861VUS_2dpf.tif
- __MACOSX/._861VUS_2dpf.tif
- 861VUS_3dpf.tif
- __MACOSX/._861VUS_3dpf.tif
- 861VUS_4dpf.tif
- __MACOSX/._861VUS_4dpf.tif
- 861VUS_5dpf.tif
- __MACOSX/._861VUS_5dpf.tif
- 861VUS_6dpf.tif
- __MACOSX/._861VUS_6dpf.tif
- 861VUS_7dpf.tif
- __MACOSX/._861VUS_7dpf.tif
- 861VUS_8dpf.tif
- __MACOSX/._861VUS_8dpf.tif
- 861VUS_9dpf.tif
- __MACOSX/._861VUS_9dpf.tif
- 861VUS_10dpf.tif
- __MACOSX/._861VUS_10dpf.tif
- A2G_2dpf.tif
- __MACOSX/._A2G_2dpf.tif
- A2G_3dpf.tif
- __MACOSX/._A2G_3dpf.tif
- A2G_4dpf.tif
- __MACOSX/._A2G_4dpf.tif
- A2G_5dpf.tif
- __MACOSX/._A2G_5dpf.tif
- A2G_6dpf.tif
- __MACOSX/._A2G_6dpf.tif
- A2G_7dpf.tif
- __MACOSX/._A2G_7dpf.tif
- A2V_2dpf.tif
- __MACOSX/._A2V_2dpf.tif
- A2V_3dpf.tif
- __MACOSX/._A2V_3dpf.tif
- A2V_4dpf.tif
- __MACOSX/._A2V_4dpf.tif
- A2V_5dpf.tif
- __MACOSX/._A2V_5dpf.tif
- A2V_6dpf.tif
- __MACOSX/._A2V_6dpf.tif
- A2V_7dpf.tif
- __MACOSX/._A2V_7dpf.tif
- A2V_8dpf.tif
- __MACOSX/._A2V_8dpf.tif
- control_2dpf.tif
- __MACOSX/._control_2dpf.tif
- control_3dpf.tif
- __MACOSX/._control_3dpf.tif
- control_4dpf.tif
- __MACOSX/._control_4dpf.tif
- control_5dpf.tif
- __MACOSX/._control_5dpf.tif
- control_6dpf.tif
- __MACOSX/._control_6dpf.tif
- control_7dpf.tif
- __MACOSX/._control_7dpf.tif
- control_8dpf.tif
- __MACOSX/._control_8dpf.tif
- control_9dpf.tif
- __MACOSX/._control_9dpf.tif
- control_10dpf.tif
- __MACOSX/._control_10dpf.tif
