# Supplementary material for: Clinical relevance of zebrafish for gene variants testing. Proof-of-principle with SMN1/SMA
Source: EMBO Mol Med. 2025 Dec 15;18(1):41–54. doi: 10.1038/s44321-025-00355-8 (PMC12808650; doi:10.1038/s44321-025-00355-8)
Supplement: Supplementary file 5 — Source data Fig. 4.2 [file 44321_2025_355_MOESM5_ESM.zip]

Archive with 146 entries (146 files):
- D44V_2dpf.tif
- __MACOSX/._D44V_2dpf.tif
- D44V_3dpf.tif
- __MACOSX/._D44V_3dpf.tif
- D44V_4dpf.tif
- __MACOSX/._D44V_4dpf.tif
- D44V_5dpf.tif
- __MACOSX/._D44V_5dpf.tif
- D44V_6dpf.tif
- __MACOSX/._D44V_6dpf.tif
- D44V_7dpf.tif
- __MACOSX/._D44V_7dpf.tif
- non-path_1_2dpf.tif
- __MACOSX/._non-path_1_2dpf.tif
- non-path_1_3dpf.tif
- __MACOSX/._non-path_1_3dpf.tif
- non-path_1_4dpf.tif
- __MACOSX/._non-path_1_4dpf.tif
- non-path_1_5dpf.tif
- __MACOSX/._non-path_1_5dpf.tif
- non-path_1_6dpf.tif
- __MACOSX/._non-path_1_6dpf.tif
- non-path_1_7dpf.tif
- __MACOSX/._non-path_1_7dpf.tif
- non-path_1_8dpf.tif
- __MACOSX/._non-path_1_8dpf.tif
- non-path_1_9dpf.tif
- __MACOSX/._non-path_1_9dpf.tif
- non-path_1_10dpf.tif
- __MACOSX/._non-path_1_10dpf.tif
- non-path_2_2dpf.tif
- __MACOSX/._non-path_2_2dpf.tif
- non-path_2_3dpf.tif
- __MACOSX/._non-path_2_3dpf.tif
- non-path_2_4dpf.tif
- __MACOSX/._non-path_2_4dpf.tif
- non-path_2_5dpf.tif
- __MACOSX/._non-path_2_5dpf.tif
- non-path_2_6dpf.tif
- __MACOSX/._non-path_2_6dpf.tif
- non-path_2_7dpf.tif
- __MACOSX/._non-path_2_7dpf.tif
- non-path_2_8dpf.tif
- __MACOSX/._non-path_2_8dpf.tif
- non-path_2_9dpf.tif
- __MACOSX/._non-path_2_9dpf.tif
- non-path_2_10dpf.tif
- __MACOSX/._non-path_2_10dpf.tif
- P245L_2dpf.tif
- __MACOSX/._P245L_2dpf.tif
- P245L_3dpf.tif
- __MACOSX/._P245L_3dpf.tif
- P245L_4dpf.tif
- __MACOSX/._P245L_4dpf.tif
- P245L_5dpf.tif
- __MACOSX/._P245L_5dpf.tif
- P245L_6dpf.tif
- __MACOSX/._P245L_6dpf.tif
- P245L_7dpf.tif
- __MACOSX/._P245L_7dpf.tif
- path_1_2dpf.tif
- __MACOSX/._path_1_2dpf.tif
- path_1_3dpf.tif
- __MACOSX/._path_1_3dpf.tif
- path_1_4dpf.tif
- __MACOSX/._path_1_4dpf.tif
- path_1_5dpf.tif
- __MACOSX/._path_1_5dpf.tif
- path_2_2dpf.tif
- __MACOSX/._path_2_2dpf.tif
- path_2_3dpf.tif
- __MACOSX/._path_2_3dpf.tif
- path_2_4dpf.tif
- __MACOSX/._path_2_4dpf.tif
- path_2_5dpf.tif
- __MACOSX/._path_2_5dpf.tif
- S262I_2dpf.tif
- __MACOSX/._S262I_2dpf.tif
- S262I_3dpf.tif
- __MACOSX/._S262I_3dpf.tif
- S262I_4dpf.tif
- __MACOSX/._S262I_4dpf.tif
- S262I_5dpf.tif
- __MACOSX/._S262I_5dpf.tif
- S262I_6dpf.tif
- __MACOSX/._S262I_6dpf.tif
- S262I_7dpf.tif
- __MACOSX/._S262I_7dpf.tif
- S262I_8dpf.tif
- __MACOSX/._S262I_8dpf.tif
- smn_null_2dpf.tif
- __MACOSX/._smn_null_2dpf.tif
- smn_null_3dpf.tif
- __MACOSX/._smn_null_3dpf.tif
- smn_null_4dpf.tif
- __MACOSX/._smn_null_4dpf.tif
- smn_null_5dpf.tif
- __MACOSX/._smn_null_5dpf.tif
- T274I_2dpf.tif
- __MACOSX/._T274I_2dpf.tif
- T274I_3dpf.tif
- __MACOSX/._T274I_3dpf.tif
- T274I_4dpf.tif
- __MACOSX/._T274I_4dpf.tif
- T274I_5dpf.tif
- __MACOSX/._T274I_5dpf.tif
- T274I_6dpf.tif
- __MACOSX/._T274I_6dpf.tif
- T274I_7dpf.tif
- __MACOSX/._T274I_7dpf.tif
- Tg(SMN1)_2dpf.tif
- __MACOSX/._Tg(SMN1)_2dpf.tif
- Tg(SMN1)_3dpf.tif
- __MACOSX/._Tg(SMN1)_3dpf.tif
- Tg(SMN1)_4dpf.tif
- __MACOSX/._Tg(SMN1)_4dpf.tif
- Tg(SMN1)_5dpf.tif
- __MACOSX/._Tg(SMN1)_5dpf.tif
- Tg(SMN1)_6dpf.tif
- __MACOSX/._Tg(SMN1)_6dpf.tif
- Tg(SMN1)_7dpf.tif
- __MACOSX/._Tg(SMN1)_7dpf.tif
- Tg(SMN1)_8dpf.tif
- __MACOSX/._Tg(SMN1)_8dpf.tif
- Tg(SMN1)_9dpf.tif
- __MACOSX/._Tg(SMN1)_9dpf.tif
- Tg(SMN1)_10dpf.tif
- __MACOSX/._Tg(SMN1)_10dpf.tif
- WT_2dpf.tif
- __MACOSX/._WT_2dpf.tif
- WT_3dpf.tif
- __MACOSX/._WT_3dpf.tif
- WT_4dpf.tif
- __MACOSX/._WT_4dpf.tif
- WT_5dpf.tif
- __MACOSX/._WT_5dpf.tif
- WT_6dpf.tif
- __MACOSX/._WT_6dpf.tif
- WT_7dpf.tif
- __MACOSX/._WT_7dpf.tif
- WT_8dpf.tif
- __MACOSX/._WT_8dpf.tif
- WT_9dpf.tif
- __MACOSX/._WT_9dpf.tif
- WT_10dpf.tif
- __MACOSX/._WT_10dpf.tif
