# Supplementary material for: Clinical relevance of zebrafish for gene variants testing. Proof-of-principle with SMN1/SMA
Source: EMBO Mol Med. 2025 Dec 15;18(1):41–54. doi: 10.1038/s44321-025-00355-8 (PMC12808650; doi:10.1038/s44321-025-00355-8)
Supplement: Supplementary file 6 — Source data Fig. 5 [file 44321_2025_355_MOESM6_ESM.zip]

Archive with 6 entries (4 files):
- Figure 5/
- Figure 5/.DS_Store
- __MACOSX/Figure 5/._.DS_Store
- Figure 5/5A&B/
- Figure 5/5A&B/Figure 5A&B - variant - survival.xlsx
- __MACOSX/Figure 5/5A&B/._Figure 5A&B - variant - survival.xlsx
