# Supplementary material for: Clinical relevance of zebrafish for gene variants testing. Proof-of-principle with SMN1/SMA
Source: EMBO Mol Med. 2025 Dec 15;18(1):41–54. doi: 10.1038/s44321-025-00355-8 (PMC12808650; doi:10.1038/s44321-025-00355-8)
Supplement: Supplementary file 6 — Source data Fig. 5 [file 44321_2025_355_MOESM6_ESM.zip › Figure 5/5A&B/Figure 5A&B - variant - survival.xlsx]

## Sheet: Replicate 1
Figure 5
	dpf; () = live
	Tg(hSMN1)	smn-/-	WT	861VUS	855VUS	path 1	path 2	non-path 1	non-path 2	A2G	A2V	D44V	P245L	S262I	T274I
1	(10)	4	6	6	6	3	4	3	7	4	5	5	5	5	5
2	(10)	4	6	6	6	4	4	6	7	5	5	5	5	5	5
3	(10)	4	7	6	6	4	4	7	7	5	6	5	6	5	5
4	(10)	4	7	6	6	4	4	8	7	5	6	6	6	5	6
5	(10)	4	8	6	8	5	4	9	8	5	6	6	6	6	6
6	(10)	4	8	6	8	5	4	9	10	6	6	6	6	6	6
7	(10)	5	8	7	8	5	5	9	10	7	6	6	6	6	6
8	(10)	5	8	7	9	5	5	9	(10)	7	6	6	6	6	6
9	(10)	5	8	7	9	5	5	9	(10)	7	7	6	6	6	6
10	(10)	5	9	7	9	5	5	10	(10)		7	6	6	6	6
11	(10)	5	10	8	9	5	5		(10)		8	6	6	6	6
12	(10)	5	10	8	9	5	5		(10)		8	6	6	6	6
13	(10)	5	10	9	9	5	5				8	6	6	6	6
14	(10)	5	10	9	10	5	5				8	6	6	6	6
15	(10)	5	(10)	9	(10)	5	5				9	6	6	6	6
16	(10)	5		9	(10)	5	5					6	6	7	7
17	(10)	5		9	(10)	5	5					6	7	7	7
18	(10)	5		10	(10)	5	5					6	7	7	7
19	(10)	5		10		6	5					6	7	7	7
20	(10)	5		10		6	5					7	7	9	8
21	(10)	5		(10)		6	5					7	7	9	8
22	(10)	5				6	5					7	7
23	(10)	5				6	5					7	7
24	(10)	5					5					7	7
25	(10)	5					5					8	7
26	(10)	5					5						8
27	(10)	5					5
28	(10)	5					5
29	(10)	5					5
30	(10)	5					5
31	(10)	5					5
32	(10)	5					5
33	(10)	5					5
34	(10)	5					5
35	(10)	5					5
36	(10)	5					5
37	(10)	5					5
38	(10)	5					6
39	(10)	5
40	(10)	5
41	(10)	5
42	(10)	5
43	(10)	5
44	(10)	5
45	(10)	5
46	(10)	5
47	(10)	5
48	(10)	5
49	(10)	5
50	(10)	5
51	(10)	5
52	(10)	5
53	(10)	5
54	(10)	5
55	(10)	5
56	(10)	5
57	(10)	5
58	(10)	5
59		5
60		5
61		5
62		5
63		5
64		5
65		5
66		5
67		5
68		5
69		5
70		5
71		5
72		5
73		5
74		5
75		6
76		6
77		6
78		6
79		6
80		6
81		6
82		6
83		6
84		6
85		6
86		6
87		6
88		6
89		6
90		6
91		6
