# Supplementary material for: Clinical relevance of zebrafish for gene variants testing. Proof-of-principle with SMN1/SMA
Source: EMBO Mol Med. 2025 Dec 15;18(1):41–54. doi: 10.1038/s44321-025-00355-8 (PMC12808650; doi:10.1038/s44321-025-00355-8)
Supplement: Supplementary file 7 — Figure EV1 Source Data [file 44321_2025_355_MOESM7_ESM.zip]

Archive with 6 entries (4 files):
- Figure EV1/
- Figure EV1/.DS_Store
- __MACOSX/Figure EV1/._.DS_Store
- Figure EV1/EV1A-C/
- Figure EV1/EV1A-C/Figure EV1A-C - variant - distance swum.xlsx
- __MACOSX/Figure EV1/EV1A-C/._Figure EV1A-C - variant - distance swum.xlsx
