# Supplementary material for: Clinical relevance of zebrafish for gene variants testing. Proof-of-principle with SMN1/SMA
Source: EMBO Mol Med. 2025 Dec 15;18(1):41–54. doi: 10.1038/s44321-025-00355-8 (PMC12808650; doi:10.1038/s44321-025-00355-8)
Supplement: Supplementary file 7 — Figure EV1 Source Data [file 44321_2025_355_MOESM7_ESM.zip › Figure EV1/EV1A-C/Figure EV1A-C - variant - distance swum.xlsx]

## Sheet: Replicate 1
5 dpf	WT	861VUS	855VUS	path 1	non-path 1	smn-/-	Tg(SMN1)	A2G	A2V	path 2	non-path 2	D44V	P245L	S262I	T274I
	2354.9	2208.94	2138.08	0	2621.33	0	2064.71	0	2089.54	3.416	1501.32	0	0	0	2281.47
	2196.4	2253.84	1817.76	2.459	2076.11	0	1458.47	0	0	27.043	1975.46	2788.34	1173.72	0	171.83
	2395.69	2197.66	1828.18	0	1835.85	4.498	3435.92	0	0	1.453	1328.39	0	0	0.224	3.249
	1527.89	1727.81	1198.72	0	1840.03	0	1511.8	2.061	640.231	0.224	1149.08	114.883	0	3057.73	1563.55
	1756.7	1651.09	1527.9	0	2573.43	0	1971.63	0	2639.28	0	2727.16	0.784	1780.58	0	0.5
	1901.2	1660.94	1107.51	0	1704.96	0	1721.36	0.632	2903.51	0	2251.06	0	760.422	1467	0
	1395.17	1687.89	1556.45	0	2302.59	0	2784.43	0	2617.43	0	2770.12	2.478	2358.55	0	0
	2185.51	1001.28	2842.95	4.367	1430.46	0	1654.3	0	0	0	2806.14	7.911	0	1821.59	6.021
	1484	2208.94	2536.15	0	0	12.26	1885.43	*	501.702	0	2075.58	0	1335.95	0	0
	2019.6	2253.84	1817.76	0	*	0	1946.97	*	0	0	1235.53	13.685	0	3047.9	0
	1083.04	2197.66	1828.18	0	*	0	1654.87	*	0	0	1620.85	12.338	13.568	0	0
	1660.09	1727.81	1198.72	11.982	*	0	2190.24	*	0	0	2101.1	1724.79	0.112	65.884	0
	* = no live fish available

## Sheet: Replicate 2
5 dpf	WT	861VUS	855VUS	path 1	non-path 1	smn-/-	Tg(SMN1)	A2G	A2V	path 2	non-path 2	D44V	P245L	S262I	T274I
	2853.38	2674.65	1734.16	4.213	1691.74	0	2214.22	0	0	1.037	1568.73	1947.38	1615.45	292.098	184.423
	1195.59	2691.41	1254.69	0	1552.02	0	1885.38	1.263	31.939	0	2400.04	4.602	0	1429.44	118.968
	1684.37	1762.5	2160.89	0	3598.24	0	2422.47	0.28	0	3.769	1872.7	12.725	16.927	0	0
	1759.05	2444.94	4419.4	0	1994	0	2627.46	0	2048.44	1.062	1449.05	0	9.378	0	0
	2473.14	1874.75	4806.23	0	1751.64	0	1662.06	0	0	0	1771.04	1.006	0	1.29	0
	4094.99	1887.71	1321.6	44.844	3672.39	0	2072.55	0	11.802	0	2617.04	0	9.968	0	1189.68
	2800.45	2040.8	1186.92	47.907	3241.21	0	2032.59	2.152	0	0	2443.11	3.033	13.413	0	0
	2054.7	1272.75	1890.68	12.942	2210.1	0	2956.39	3.631	0	0	2476.7	0	2.776	0	0
	2805.3	1611.86	1373.68	0	1794.06	0	3335.73	6.136	0.784	0	2375.24	0	0	0	0
	2121.41	1847.84	2291.63	0	1605.19	0	3831.28	4.766	0	0	2991.06	0	0	0	0
	1611.89	1880.77	1204.64	0	1922.09	2.179	2817.82	1.345	0	0	1846.68	0	0	0	0
	1568.14	1157.57	1814.35	0	1647.75	7.974	2563.11	0.316	0	0	2602.42	0	0	0	0
	* = no live fish available

## Sheet: Replicate 3
5 dpf	WT	861VUS	855VUS	path 1	non-path 1	smn-/-	Tg(SMN1)	A2G	A2V	path 2	non-path 2	D44V	P245L	S262I	T274I
	2830.4	1966.62	1844.16	0	2043.8	0.112	2789.95	78.886	1507.93	0	1828.95	0	0	0	9.675
	1721	1851.44	1204.25	0	2009.99	0	2128.95	1367.54	1377.91	0	2187.71	1057.19	275.24	906.643	34.745
	1461.38	5700.43	1254.56	22.67	2737.56	0	1717.09	1083.02	12.563	0	2686.2	2.012	1090.15	284.7	87.539
	4211.13	1701.86	2557.69	0	2326.02	1.468	2193.36	1089.06	413.206	0	2037.39	0	0	2723.3	1627.66
	2454.7	1508.56	4513.5	0	1225.29	39.101	2768.11	1187.35	0	0	2303.11	0	0	0	32.934
	1265.2	1178.99	4014.23	0	1389.53	0	2321.37	0.224	1499.4	11.008	2721.79	290.131	0	1185.58	26.082
	1776.42	1253.63	1127.88	45.068	1083.57	0	2495.93	1266.7	5.692	0	2153.56	1422.2	0	0	541.603
	2467.91	1275.16	941.174	0	*	28.817	1460.19	1503.45	1487.49	0	1455.08	921.495	0	1772.76	29.559
	3957.32	2380.25	1393.27	0.224	*	1.533	2200.83	1248.2	6.912	0	1809.17	0	0	0	25.723
	2244.8	1852.46	*	*	*	6.267	1594.9	0.112	1599.65	0	1634.46	0	0	2720.11	1185.4
	1713.7	1611.13	*	*	*	0	2204.15	1857.43	0.316	*	2053.44	2.915	0	0	5.485
	1654.24	2271.48	*	*	*	0	2943.23	1233.7	69.724	*	1347.29	8.531	0	77.735	2467.39
	* = no live fish available
