# Supplementary material for: Clinical relevance of zebrafish for gene variants testing. Proof-of-principle with SMN1/SMA
Source: EMBO Mol Med. 2025 Dec 15;18(1):41–54. doi: 10.1038/s44321-025-00355-8 (PMC12808650; doi:10.1038/s44321-025-00355-8)
Supplement: Supplementary file 8 — Appendix Figure Source Data [file 44321_2025_355_MOESM8_ESM.zip]

Archive with 54 entries (40 files):
- Appendix Figures/
- Appendix Figures/Appendix Figure S7/
- Appendix Figures/Appendix Figure S6/
- Appendix Figures/Appendix Figure S2-4/
- Appendix Figures/.DS_Store
- __MACOSX/Appendix Figures/._.DS_Store
- Appendix Figures/Appendix Figure S5/
- Appendix Figures/Appendix Figure S7/S7B/
- Appendix Figures/Appendix Figure S7/S7E/
- Appendix Figures/Appendix Figure S7/S7D/
- Appendix Figures/Appendix Figure S7/S7C/
- Appendix Figures/Appendix Figure S7/S7A/
- Appendix Figures/Appendix Figure S6/A&B/
- Appendix Figures/Appendix Figure S2-4/.DS_Store
- __MACOSX/Appendix Figures/Appendix Figure S2-4/._.DS_Store
- Appendix Figures/Appendix Figure S2-4/A&B/
- Appendix Figures/Appendix Figure S2-4/C&D/
- Appendix Figures/Appendix Figure S5/.DS_Store
- __MACOSX/Appendix Figures/Appendix Figure S5/._.DS_Store
- Appendix Figures/Appendix Figure S5/A&B/
- Appendix Figures/Appendix Figure S7/S7B/western MW markers.tif
- __MACOSX/Appendix Figures/Appendix Figure S7/S7B/._western MW markers.tif
- Appendix Figures/Appendix Figure S7/S7B/western SMN.tif
- __MACOSX/Appendix Figures/Appendix Figure S7/S7B/._western SMN.tif
- Appendix Figures/Appendix Figure S7/S7B/western b-actin.tif
- __MACOSX/Appendix Figures/Appendix Figure S7/S7B/._western b-actin.tif
- Appendix Figures/Appendix Figure S7/S7E/western MW markers.tif
- __MACOSX/Appendix Figures/Appendix Figure S7/S7E/._western MW markers.tif
- Appendix Figures/Appendix Figure S7/S7E/western SMN.tif
- __MACOSX/Appendix Figures/Appendix Figure S7/S7E/._western SMN.tif
- Appendix Figures/Appendix Figure S7/S7E/western b-actin.tif
- __MACOSX/Appendix Figures/Appendix Figure S7/S7E/._western b-actin.tif
- Appendix Figures/Appendix Figure S7/S7D/western MW markers.tif
- __MACOSX/Appendix Figures/Appendix Figure S7/S7D/._western MW markers.tif
- Appendix Figures/Appendix Figure S7/S7D/western SMN.tif
- __MACOSX/Appendix Figures/Appendix Figure S7/S7D/._western SMN.tif
- Appendix Figures/Appendix Figure S7/S7D/western b-actin.tif
- __MACOSX/Appendix Figures/Appendix Figure S7/S7D/._western b-actin.tif
- Appendix Figures/Appendix Figure S7/S7C/western MW markers.tif
- __MACOSX/Appendix Figures/Appendix Figure S7/S7C/._western MW markers.tif
- Appendix Figures/Appendix Figure S7/S7C/western SMN.tif
- __MACOSX/Appendix Figures/Appendix Figure S7/S7C/._western SMN.tif
- Appendix Figures/Appendix Figure S7/S7C/western b-actin.tif
- __MACOSX/Appendix Figures/Appendix Figure S7/S7C/._western b-actin.tif
- Appendix Figures/Appendix Figure S7/S7A/RT-qPCR.xlsx
- __MACOSX/Appendix Figures/Appendix Figure S7/S7A/._RT-qPCR.xlsx
- Appendix Figures/Appendix Figure S6/A&B/Appendix Figure S6A&B - variant - survival.xlsx
- __MACOSX/Appendix Figures/Appendix Figure S6/A&B/._Appendix Figure S6A&B - variant - survival.xlsx
- Appendix Figures/Appendix Figure S2-4/A&B/Appendix Figure S2-4 - VUS - distance swum.xlsx
- __MACOSX/Appendix Figures/Appendix Figure S2-4/A&B/._Appendix Figure S2-4 - VUS - distance swum.xlsx
- Appendix Figures/Appendix Figure S2-4/C&D/Appendix Figure S2-4 - VUS - survival.xlsx
- __MACOSX/Appendix Figures/Appendix Figure S2-4/C&D/._Appendix Figure S2-4 - VUS - survival.xlsx
- Appendix Figures/Appendix Figure S5/A&B/Appendix Figure S5A&B - variant - survival.xlsx
- __MACOSX/Appendix Figures/Appendix Figure S5/A&B/._Appendix Figure S5A&B - variant - survival.xlsx
