# Supplementary material for: Clinical relevance of zebrafish for gene variants testing. Proof-of-principle with SMN1/SMA
Source: EMBO Mol Med. 2025 Dec 15;18(1):41–54. doi: 10.1038/s44321-025-00355-8 (PMC12808650; doi:10.1038/s44321-025-00355-8)
Supplement: Supplementary file 8 — Appendix Figure Source Data [file 44321_2025_355_MOESM8_ESM.zip › Appendix Figures/Appendix Figure S7/S7A/RT-qPCR.xlsx]

## Sheet: Appendix Figure 2A
RT-qPCR
	1 dpf						3 dpf						5 dpf						7 dpf						9 dpf
tgHS0		1.07	0.88							0.0187	0.0466					0.0017		0.0025
SMN1 WT	2.02	33.03	47.7	52.193	46.714	6.6612	3.4	0.94	3.22	1.631	12.3444	1.1533	2.14	3.04	0.69	0.9433	0.4106	1.2107	3.5	2.42	2.11	3.696	4.613	2.307	1.75	0.52	0.27	0.17	0.241	0.096
861VUS	2.06	138.7	1.81	1.1063	6.8485	2.2436	0.65	0.86	1.56	1.047	4.91	4.187	2.58	2.42	0.77	0.5055	0.5847	0.4985	2.02	1.4	0.72	2.762	1.822	0.284	0.62	2.11	0.74	0.214	0.088	0.065
855VUS	5.719	16.98	2.421	0.705	55.553	16.631	10.896	5.154	7.442	0.509	2.762	4.158	2.137	1.122	7.239	3.401	6.708	3.002	5.154	3.401	1.94	2.84	3.065	2.595	1.47	0.75	2.152	1.511	1.62	1.47
hsa-SMN1 per 1000 dre-eef1a
