# Supplementary material for: Clinical relevance of zebrafish for gene variants testing. Proof-of-principle with SMN1/SMA
Source: EMBO Mol Med. 2025 Dec 15;18(1):41–54. doi: 10.1038/s44321-025-00355-8 (PMC12808650; doi:10.1038/s44321-025-00355-8)
Supplement: Supplementary file 8 — Appendix Figure Source Data [file 44321_2025_355_MOESM8_ESM.zip › Appendix Figures/Appendix Figure S6/A&B/Appendix Figure S6A&B - variant - survival.xlsx]

## Sheet: Replicate 3
Appendix Figure S6
	dpf; () = live
	Tg(hSMN1)	smn-/-	WT	861VUS	855VUS	path 1	path 2	non-path 1	non-path 2	A2G	A2V	D44V	P245L	S262I	T274I
1	(10)	4	6	4	6	3	3	8	6	5	5	5	5	5	5
2	(10)	4	6	5	7	4	4	9	7	5	6	6	5	6	5
3	(10)	4	7	7	8	4	5	10	7	5	6	6	5	6	6
4	(10)	4	7	7	8	5	5	10	7	5	6	6	5	6	6
5	(10)	5	7	7	8	5	5	10	8	5	6	6	5	6	6
6	(10)	5	7	7	9	5	5	10	8	6	6	6	5	6	7
7	(10)	5	7	8	9	5	5	8	9	6	6	6	6	6	7
8	(10)	5	8	8	9	5	5	8	(10)	6	6	6	6	6	7
9	(10)	5	9	8	10	5	6	9	(10)	6	6	6	6	7	7
10	(10)	5	9	8	(10)	5	6	9	(10)	6	6	6	6	7	7
11	(10)	5	9	8	(10)	5	6	9	(10)	6	6	7	6	7	7
12	(10)	5	9	9	(10)	5	6	10	(10)	6	7	7	6	7	7
13	(10)	5	10	9	(10)	5	6		(10)	6	7	7	6	7	7
14	(10)	5	(10)	(10)	(10)	5	6			6	7	8	6	8	7
15	(10)	5	(10)	(10)	(10)	5	6			6	7	8	6	8	7
16	(10)	5	(10)	(10)	(10)	5	6			6	7	8	6	8	7
17	(10)	5	(10)	(10)		5				7	8	8	6	9	7
18	(10)	5	(10)			5				7	8	9	6		7
19	(10)	5				6				8	8	9	6		7
20	(10)	5				6				8	8		6		7
21	(10)	5				6				8	8		6		8
22	(10)	5				6				8	9		6		8
23	(10)	5				6				9			6		8
24	(10)	5				6				10			7		8
25	(10)	5				6				10			7		8
26	(10)	5											7		8
27	(10)	5											7		8
28	(10)	5											7		8
29	(10)	5													8
30	(10)	5													9
31	(10)	5													9
32	(10)	5													9
33	(10)	5													9
34	(10)	5													9
35	(10)	5													9
36	(10)	5													9
37	(10)	5													10
38	(10)	5
39	(10)	5
40	(10)	5
41	(10)	5
42	(10)	5
43	(10)	5
44	(10)	5
45	(10)	5
46	(10)	5
47	(10)	5
48	(10)	6
49	(10)	6
50	(10)	6
51	(10)	6
52	(10)	6
53	(10)	6
54	(10)	6
55	(10)	7
56	(10)
57	(10)
58	(10)
59	(10)
60	(10)
61	(10)
62	(10)
63	(10)
64	(10)
65	(10)
66	(10)
67	(10)
68	(10)
69	(10)
70	(10)
71	(10)
72	(10)
73	(10)
74	(10)
75	(10)
76	(10)
77	(10)
78	(10)
79	(10)
