# Supplementary material for: Clinical relevance of zebrafish for gene variants testing. Proof-of-principle with SMN1/SMA
Source: EMBO Mol Med. 2025 Dec 15;18(1):41–54. doi: 10.1038/s44321-025-00355-8 (PMC12808650; doi:10.1038/s44321-025-00355-8)
Supplement: Supplementary file 8 — Appendix Figure Source Data [file 44321_2025_355_MOESM8_ESM.zip › Appendix Figures/Appendix Figure S2-4/A&B/Appendix Figure S2-4 - VUS - distance swum.xlsx]

## Sheet: Replicate 1
Appendix Figure S2 - distance swum
	Positive CTR			Negative CTR	Positive CTR	Negative CTR	Transgenics
5 dpf	WT	861VUS	855VUS	path	non-path	smn-/-	Tg(SMN1)
	2175	1958.47	1480.94	0	2485.2	0	2742.63
	1936.5	3084.46	4491.17	0	2475.92	0	2128.16
	3178.53	4314.64	3114.08	2.459	1997.62	1.74	2392.47
	2023.6	2239.75	1425.25	0	2488.04	7.76	3306.5
	1905	2305.69	2664.24	0	1296.8	1.47	1496.65
	1849.8	2078.56	1645.36	*	3960.47	0	1593.24
	2088.31	1537.82	1584.73	*	2386.36	0	3236.09
	1394.78	2152.25	1013.01	*	2129.12	0	1908.22
	1214.4	2012.79	4351.61	*	800.01	4.39	1640.7
	4805.6	1982.69	3382.13	*	2002.12	0	908.05
	1102.38	4423.55	2067.84	*	*	*	5001.2
	2364.49	720.753	1859.75	*	*	*	935.17
6 dpf	WT	861VUS	855VUS	path	non-path	smn-/-	Tg(SMN1)
	1642.3	2587.98	2398.01	-	1980.07	-	3782.09
	2118.2	1518.34	3554.06	-	2992.9	-	2917.68
	2699.45	5857.32	3305.45	-	1903.32	-	2182.49
	2187.33	2436.9	1873.44	-	2685.38	-	2021.03
	2582.2	3005.91	4297.45	-	6028.54	-	1780.86
	1756.4	7233.53	2001.02	*	3925.98	-	3372.2
	3836.59	1247.25	2188.18	*	2854.62	-	1995.82
	1928.67	3179.91	3315.55	*	1745.49	-	2878.04
	2722.7	2707.89	4796.94	*	2309.15	-	1955.48
	1431	2051.09	2138.46	*	1729.43	-	2341.62
	2766.22	2049.75	2141.67	*	*	*	1906.67
	-	1084.53	2924.57	*	*	*	2439.85
7 dpf	WT	861VUS	855VUS	path	non-path	smn-/-	Tg(SMN1)
	1846.3	1939.65	1869.05	-	-	-	2291.65
	2276.7	-	2667.63	-	2029.92	-	1906.9
	1131.55	2973.63	2371.38	-	2483.7	-	1330.81
	1616.62	2709.72	2428.61	-	2139.34	-	2005.87
	-	3392.46	2345.82	-	2641.42	-	2341.21
	2365.8	1773.6	1763.07	*	5353.95	-	2326.46
	1713.18	1789.83	2176.68	*	2517.28	-	1599.12
	2108.08	1227.77	4217.08	*	2774.07	-	1418.61
	2424	-	2265.93	*	1290.82	-	2071.89
	-	2812.75	2298.64	*	-	-	2464.41
	-	1866.03	2656.69	*	*	*	2234.25
	-	1025.41	2528.42	*	*	*	1338.93
	* = no live fish available
	- = dead fish

## Sheet: Replicate 2
Appendix Figure S3 - distance swum
	Positive CTR			Negative CTR	Positive CTR	Negative CTR	Transgenics
5 dpf	WT	861VUS	855VUS	path	non-path	smn-/-	Tg(SMN1)
	1759.8	3628.57	3027.71	0	3669.08	0	3022.77
	1596.61	2817.62	2076.04	0	1697.62	0	3369.38
	3467.42	1764.27	2182.11	8.045	1803.4	25.156	3386.3
	2309.7	4086.18	4754.59	54.912	2113.84	40.009	4205.84
	2598.5	2790.08	1971.71	0	3265.91	0	2226.33
	2692.4	1664.75	1233.37	*	3529.83	0	3146.52
	4216.79	1812.65	1434.51	*	2723.76	0	1803.11
	2674.37	2456.42	4135.92	*	*	*	2266.1
	2429.9	1161.33	3408.06	*	*	*	2294.67
	1847.1	1580.07	3206.03	*	*	*	2288.19
	1593.97	3700.06	1161.91	*	*	*	1860.98
	3708.81	3244.26	2765.81	*	*	*	1919.4
6 dpf	WT	861VUS	855VUS	path	non-path	smn-/-	Tg(SMN1)
	1690	2681.32	2453.84	-	1930.06	-	2825.4
	2110.6	2122.29	2318.9	-	3490.64	-	2967.68
	1131.99	2187.05	2829.37	-	1902.22	-	1960.42
	1721.96	3141.29	2356.86	-	2444.13	-	2156.21
	2032	2860.01	2478.74	-	2058.67	-	1267.59
	2151.6	1981.28	2595.35	*	-	-	1342.41
	2622.21	1641.62	4454.09	*	-	-	1990.12
	652.009	2010.34	1728.38	*	*	*	1946.02
	2158.9	1582.07	2032.37	*	*	*	1120.11
	2633.8	1576.02	2040.04	*	*	*	2151.7
	2106.22	2221.06	1700.04	*	*	*	1451.97
	3298.71	1151.3	2554.8	*	*	*	2651.46
7 dpf	WT	861VUS	855VUS	path	non-path	smn-/-	Tg(SMN1)
	1806	1841.92	1989.12	-	1589.99	-	1965.7
	2252	1946.05	1700.02	-	2363.41	-	2422.29
	-	1472.48	1895.55	-	1820.84	-	1516.19
	2591.48	-	2063.4	-	1969.89	-	2028.92
	-	1782.63	1428.89	-	1370.47	-	1925.08
	1924.8	-	1472	*	-	-	1361.27
	1646.84	-	2609.13	*	-	-	2357.45
	-	2833.28	2021.53	*	*	*	1830.32
	-	2759.93	1943.37	*	*	*	1672.66
	-	1716.54	2145.69	*	*	*	4000.69
	2019.99	-	1591.76	*	*	*	1929.22
	2548.43	-	2223.39	*	*	*	2619.52
	* = no live fish available
	- = dead fish

## Sheet: Replicate 3
Appendix Figure S4 - distance swum
	Positive CTR			Negative CTR	Positive CTR	Negative CTR	Transgenics
5 dpf	WT	861VUS	855VUS	path	non-path	smn-/-	Tg(SMN1)
	1804.3	1562.48	3080.95	2.377	2115.19	0	2684.08
	1653	2418.98	2008.34	23.836	1620.38	0	2455.24
	2726.49	1825.19	3969.43	0	2090.69	0	1181.31
	4219.52	2515.14	2664.33	0	2162.65	0.45	833.409
	2093.02	1788.75	1882.01	0	2210.51	0	3334.97
	1277.98	2231.79	3267.65	0	1454.09	13.65	4751.4
	1011.47	1648.38	3012.54	9.827	1664.13	0	3572.16
	2706.49	2439.03	2542.89	*	1594.52	0	1101.78
	1846.16	2046.71	4472.97	*	3806.77	0	2009.37
	1773.49	2136.68	1122.93	*	1830.12	*	1166.38
	2434.54	1852.16	1662.61	*	1600.97	*	1489.28
	1623.71	4666.88	1583.32	*	1730.07	*	1996.18
6 dpf	WT	861VUS	855VUS	path	non-path	smn-/-	Tg(SMN1)
	1876.4	1953.65	2461.83	-	2768.58	-	2055.5
	2389.4	2205.99	2957.93	-	1926.26	-	1926.3
	2284.97	1783.11	3164.31	-	2751.3	-	1485.74
	4528.11	3273.66	3194.65	-	1193.02	-	1391.83
	1562.2	2007.09	3412.76	-	1358.84	-	1699.11
	1122	1763.19	2168.58	-	1533.21	-	2273.46
	2553.44	1827.47	2664.13	-	1904.52	-	2691.5
	2016.66	2532.29	2738.15	*	1717.99	-	3450.47
	3681.33	2331.65	1964.86	*	1499.04	-	1132.24
	2076.13	2332.42	2491.87	*	1551.58	*	2989.54
	2026.75	1983.23	1690.05	*	2320.46	*	1570.85
	2566.85	2263.07	1411.32	*	1781.04	*	3634.7
7 dpf	WT	861VUS	855VUS	path	non-path	smn-/-	Tg(SMN1)
	1582.3	1414.06	1943.89	-	2409.02	-	1560.4
	1943.2	1489.04	1705.96	-	1772.08	-	2018.91
	1751.66	1533.77	2319.62	-	2872.45	-	1660.05
	3166.29	2547.21	2637.72	-	979.341	-	1361.44
	2377.9	1582.52	2107.29	-	1578.53	-	2786.93
	1349.4	1727.06	2585.03	-	-	-	1900.19
	-	1576.33	2412.99	-	1476.89	-	2035.81
	2458.88	2324.09	952.362	*	1729.42	-	2964.53
	2058.84	2050.5	2646.32	*	1643.21	-	1819.92
	2208.17	3226.21	1334.3	*	2810.51	*	2231.45
	1788.04	1782.43	1966.18	*	1666.11	*	2025.92
	4051.57	2360.03	1796.72	*	1917.94	*	2839.32
	* = no live fish available
	- = dead fish
