# Supplementary material for: Clinical relevance of zebrafish for gene variants testing. Proof-of-principle with SMN1/SMA
Source: EMBO Mol Med. 2025 Dec 15;18(1):41–54. doi: 10.1038/s44321-025-00355-8 (PMC12808650; doi:10.1038/s44321-025-00355-8)
Supplement: Supplementary file 8 — Appendix Figure Source Data [file 44321_2025_355_MOESM8_ESM.zip › Appendix Figures/Appendix Figure S2-4/C&D/Appendix Figure S2-4 - VUS - survival.xlsx]

## Sheet: Replicate 1
Appendix Figure S2 - survival
	dpf; () = live
	Tg(hSMN1)	smn-/-	WT	861VUS	855VUS	path	non-path
1	(10)	5	6	6	6	4	6
2	(10)	5	6	7	7	4	6
3	(10)	5	6	7	8	4	7
4	(10)	5	7	7	8	4	7
5	(10)	5	7	7	8	4	8
6	(10)	5	7	7	8	5	8
7	(10)	5	7	7	9	5	9
8	(10)	5	8	8	9	5	9
9	(10)	5	8	9	9	5	9
10	(10)	5	8	10	9	5	9
11	(10)	5	9	(10)	10	5	10
12	(10)	5	10	(10)	(10)	5	10
13	(10)	5	(10)	(10)	(10)	5	10
14	(10)	5	(10)	(10)	(10)	5	(10)
15	(10)	5	(10)	(10)	(10)	6	(10)
16	(10)	5	(10)	(10)	(10)	6	(10)
17	(10)	5	(10)	(10)	(10)	6	(10)
18	(10)	5	(10)	(10)	(10)	6
19	(10)	5	(10)		(10)	6
20	(10)	5			(10)
21	(10)	5			(10)
22	(10)	5
23	(10)	5
24	(10)	5
25	(10)	5
26	(10)	5
27		5
28		5
29		5
30		5
31		5
32		5
33		5
34		5
35		5
36		5
37		5
38		5
39		5
40		5
41		5
42		5
43		5
44		5
45		5
46		5
47		5
48		5
49		5
50		5
51		5
52		5
53		5
54		5
55		5
56		5
57		5
58		5
59		5
60		6
61		6
62		6
63		6
64		6
65		6
66		6
67		6
68		6
69		6

## Sheet: Replicate 2
Appendix Figure S2 - survival
	dpf; () = live
	Tg(hSMN1)	smn-/-	WT	861VUS	855VUS	path	non-path
1	(10)	4	6	6	6	3	8
2	(10)	4	6	6	7	4	8
3	(10)	4	7	6	8	4	8
4	(10)	4	7	6	8	4	9
5	(10)	4	7	7	8	5	9
6	(10)	4	7	7	9	5	9
7	(10)	4	7	8	9	5	9
8	(10)	4	8	10	9	5	10
9	(10)	5	9	(10)	10	5	(10)
10	(10)	5	9	(10)	(10)	5	(10)
11	(10)	5	9	(10)	(10)	5	(10)
12	(10)	5	9	(10)	(10)	5	(10)
13	(10)	5	10	(10)	(10)	5
14	(10)	5	(10)	(10)	(10)	5
15	(10)	5	(10)		(10)	5
16	(10)	5	(10)		(10)	6
17	(10)	5	(10)			6
18	(10)	5				6
19		5				6
20		6				6
21		6				6
22		6
23		6
24		6
25		6
26		6

## Sheet: Replicate 3
Appendix Figure S4 - survival
	dpf; () = live
	Tg(hSMN1)	smn-/-	WT	861VUS	855VUS	path	non-path
1	(10)	4	6	6	6	4	6
2	(10)	4	6	6	6	4	6
3	(10)	4	8	8	6	4	7
4	(10)	5	8	8	6	4	8
5	(10)	5	8	8	7	4	9
6	(10)	5	9	9	7	4	9
7	(10)	5	9	9	8	4	9
8	(10)	5	9	10	8	4	(10)
9	(10)	5	9	(10)	9	5	(10)
10	(10)	5	(10)	(10)	10	5	(10)
11	(10)	5	(10)	(10)	(10)	5	(10)
12	(10)	5	(10)	(10)	(10)	5	(10)
13	(10)	5	(10)	(10)	(10)	5	(10)
14	(10)	5	(10)	(10)	(10)	5	(10)
15	(10)	5		(10)	(10)	5
16	(10)	5			(10)	5
17	(10)	5			(10)	6
18	(10)	5			(10)	6
19		5			(10)	6
20		5			(10)	6
21		5				6
22		5				6
23		5				6
24		5
25		5
26		5
27		5
28		5
29		5
30		5
31		5
32		5
33		5
34		5
35		5
36		5
37		5
38		5
39		5
40		5
41		5
42		5
43		5
44		5
45		5
46		5
47		5
48		5
49		5
50		5
51		5
52		5
53		5
54		5
55		5
56		5
57		5
58		5
59		5
60		5
61		5
62		5
63		5
64		6
65		6
66		6
67		6
68		6
69		6
70		6
71		6
72		6
73		7
