# Supplementary material for: Clinical relevance of zebrafish for gene variants testing. Proof-of-principle with SMN1/SMA
Source: EMBO Mol Med. 2025 Dec 15;18(1):41–54. doi: 10.1038/s44321-025-00355-8 (PMC12808650; doi:10.1038/s44321-025-00355-8)
Supplement: Supplementary file 8 — Appendix Figure Source Data [file 44321_2025_355_MOESM8_ESM.zip › Appendix Figures/Appendix Figure S5/A&B/Appendix Figure S5A&B - variant - survival.xlsx]

## Sheet: Replicate 2
Appendix Figure S5
	dpf; () = live
	Tg(hSMN1)	smn-/-	WT	861VUS	855VUS	path 1	path 2	non-path 1	non-path 2	A2G	A2V	D44V	P245L	S262I	T274I
1	4	4	6	5	5	3	3	6	6	4	4	3	5	5	5
2	4	4	6	5	6	3	3	6	7	4	5	4	5	5	5
3	5	4	6	6	7	3	3	7	7	5	5	4	5	5	5
4	6	5	7	6	7	3	3	7	7	5	5	5	5	5	5
5	7	5	7	7	7	4	4	7	8	5	5	5	5	5	5
6	(10)	5	7	7	7	4	4	7	8	5	5	6	5	5	6
7	(10)	5	7	7	7	4	4	7	8	5	5	6	5	5	6
8	(10)	5	7	7	8	4	4	7	9	5	5	6	5	5	6
9	(10)	5	7	7	8	4	4	7	(10)	5	5	6	5	6	6
10	(10)	5	8	7	8	4	4	7	(10)	5	5	6	5	6	6
11	(10)	5	8	8	8	4	4	7	(10)	5	5	6	5	6	6
12	(10)	5	8	8	8	4	4	7	(10)	6	5	6	5	6	7
13	(10)	5	8	8	8	4	4	8		6	5	7	5	6	7
14	(10)	5	8	8	9	4	4	8		6	5	7	5	6	7
15	(10)	5	8	8	9	4	4	8		6	6	7	5	6	7
16	(10)	5	8	8	9	4	4	8		6	6	7	5	6	7
17	(10)	5	9	8	9	4	4	8		6	6	8	5	6	8
18	(10)	5	9	8	9	4	4	8		6	6	8	5	7	8
19	(10)	5	9	8	9	5	4	8		6	6		5	8	9
20	(10)	5	9	8	9	5	4	8		6	6		5	9	10
21	(10)	5	10	8	9	5	5	8		6	6		5
22	(10)	5	10	8	9	5	5	8		6	6		6
23	(10)	5	10	8	9	5	5	8		6	6		6
24	(10)	5	(10)	9	9	5	5	9			6		6
25	(10)	5	(10)	9	10	5	5	9			6		6
26	(10)	5	(10)	9	10	5	5	9			7		6
27	(10)	5	(10)	9	10	5	5	9					6
28	(10)	5	(10)	9	10	5	5	9					6
29	(10)	5	(10)	10	(10)	5	5	10					6
30	(10)	5	(10)	10	(10)	5	5	10					6
31	(10)	5	(10)	(10)	(10)	5	5	10					6
32	(10)	5	(10)	(10)	(10)	5	5	10					6
33	(10)	5	(10)	(10)	(10)	5	5	(10)					6
34	(10)	5	(10)	(10)	(10)	5	5	(10)
35	(10)	5	(10)	(10)	(10)	5	5	(10)
36	(10)	5		(10)	(10)	5	5	(10)
37	(10)	5		(10)	(10)	5	5	(10)
38	(10)	5		(10)		5	5	(10)
39	(10)	5		(10)		5	5	(10)
40	(10)	5		(10)		5	5
41	(10)	5		(10)		5	5
42	(10)	5		(10)		6	5
43	(10)	5				6	5
44	(10)	5				6	5
45	(10)	5				6	5
46	(10)	5				6	5
47	(10)	5				6	5
48	(10)	5				6	5
49	(10)	5				6	5
50	(10)	5				6	5
51	(10)	5				6	5
52	(10)	5				6	5
53	(10)	5				6	5
54	(10)	5					6
55	(10)	5					6
56	(10)	5					6
57	(10)	5					6
58	(10)	5					6
59	(10)	5					6
60	(10)	5					6
61	(10)	5					6
62	(10)	5					6
63	(10)	5					6
64	(10)	5					6
65	(10)	5					6
66	(10)	5					6
67	(10)	5					6
68	(10)	5
69	(10)	5
70	(10)	5
71	(10)	5
72	(10)	5
73	(10)	5
74	(10)	5
75	(10)	5
76	(10)	5
77		5
78		5
79		5
80		5
81		5
82		5
83		5
84		5
85		5
86		5
87		5
88		5
89		5
90		5
91		5
92		5
93		5
94		5
95		5
96		5
97		5
98		5
99		5
100		5
101		6
102		6
103		6
104		6
105		6
106		6
107		6
